# Supplementary material for: Pre-retrieval event-related potentials predict source memory during task switching
Source: Neuroimage. 2019 Jul 1;194:174–81. doi: 10.1016/j.neuroimage.2019.03.038 (PMC6547053; doi:10.1016/j.neuroimage.2019.03.038)
Supplement: Multimedia component 1 [file mmc1.xml]

<?xml version="1.0" encoding="utf-8" standalone="no"?>
<data>
  <datasets>
    <author>herronj1@cardiff.ac.uk</author>
    <type>1</type>
    <dataset>
      <name> Pre-retrieval event-related potentials predict source memory during task switching.</name>
      <caption />
      <description>An EEG experiment consisting of two alternating source memory tasks. Pre-stimulus cues indicate which retrieval task is to be performed, and cue-related ERPs are analysed according to retrieval task and subsequent memory accuracy.</description>
      <filetype>
        <name />
      </filetype>
      <filesize />
      <source>0</source>
      <sourcename>Original Data</sourcename>
      <access>
        <type>1</type>
        <name>Data available in data repository</name>
        <reponame>Open Science Framework</reponame>
        <PersistentId> DOI 10.17605/OSF.IO/NMXV2</PersistentId>
        <deeplinkurl>https://osf.io/nmxv2/</deeplinkurl>
      </access>
    </dataset>
  </datasets>
</data>
